# Supplementary material for: NFIA differentially controls adipogenic and myogenic gene program through distinct pathways to ensure brown and beige adipocyte differentiation
Source: PLoS Genet. 2020 Sep 29;16(9):e1009044. doi: 10.1371/journal.pgen.1009044 (PMC7546476; doi:10.1371/journal.pgen.1009044)
Supplement: S2 Table — (XLSX) [file pgen.1009044.s013.xlsx]

## Sheet: guide RNA sequences
S2 Table
guide RNA sequences
Target locus	Fwd (5’-3’)	Rev (5’-3’)
Pparg2 promoter	CACCGATTACCCTGCTAGGTTGGCA	AAACTGCCAACCTAGCAGGGTAATC
Pparg2 71kb enhancer	CACCGTCCCCGATAAACTCCCAACG	AAACCGTTGGGAGTTTATCGGGGAC
Pparg2 77kb enhancer	CACCGGCTCCTTGGAGGCATAACGT	AAACACGTTATGCCTCCAAGGAGCC
