# Supplementary material for: NFIA differentially controls adipogenic and myogenic gene program through distinct pathways to ensure brown and beige adipocyte differentiation
Source: PLoS Genet. 2020 Sep 29;16(9):e1009044. doi: 10.1371/journal.pgen.1009044 (PMC7546476; doi:10.1371/journal.pgen.1009044)
Supplement: S3 Table — (XLSX) [file pgen.1009044.s014.xlsx]

## Sheet: Figure 1
Figure 1A
	rep 1	rep 2	rep 3	rep 4
empty	0.167531	0.127893	0.120649	0.163961
NFIA	1.54176	1.51614	1.49261	1.73255
Δpro	0.192833	0.168682	0.165984	0.190864
Δpro #1	0.944771	0.864702	0.937122	1.00509
Δpro #2	1.44802	1.30111	1.21902	1.44681
Δpro #3	0.0629621	0.0547397	0.054531	0.0611202

## Sheet: Figure 2
Figure 2C							Figure 2D
				Pparg	Fabp4						Ucp1
day 0	ctrl	ctrl	rep 1	0.598121	1.00098		day 0	ctrl	ctrl	rep 1	1.25439
			rep 2	1.2048	1.01697					rep 2	1.74561
			rep 3	1.19708	0.982048					rep 3	0
	Cre	ctrl	rep 1	0.88777	1.77356			Cre	ctrl	rep 1	3.64544
			rep 2	1.03542	1.75927					rep 2	0
			rep 3	0.834184	1.5286					rep 3	0
		NFIA	rep 1	1.18474	1.58911				NFIA	rep 1	1.05682
			rep 2	1.44848	1.69329					rep 2	1.96378
			rep 3	1.43254	1.87531					rep 3	0.996581
		NFIA Δpro#3	rep 1	0.43588	2.53266				NFIA Δpro#3	rep 1	0
			rep 2	0.45061	2.41428					rep 2	0
			rep 3	0.441026	2.45596					rep 3	3.00739
day 7	ctrl	ctrl	rep 1	25.0062	6636.1		day 7	ctrl	ctrl	rep 1	165.039
			rep 2	31.558	8312.24					rep 2	434.375
			rep 3	23.9331	6070.24					rep 3	186.717
	Cre	ctrl	rep 1	8.01723	1441.39			Cre	ctrl	rep 1	15.4568
			rep 2	8.44582	1283.18					rep 2	8.96582
			rep 3	5.94726	1025.96					rep 3	10.7908
		NFIA	rep 1	30.7141	6363.29				NFIA	rep 1	552.915
			rep 2	20.2676	5276.94					rep 2	373.745
			rep 3	31.2738	8272.14					rep 3	648.487
		NFIA Δpro#3	rep 1	2.18053	168.678				NFIA Δpro#3	rep 1	0
			rep 2	3.18111	420.877					rep 2	1.74835
			rep 3	3.66709	507.249					rep 3	3.37548
							day 7 fsk	ctrl	ctrl	rep 1	58774.9
										rep 2	76752.9
										rep 3	95544.1
								Cre	ctrl	rep 1	10191.2
										rep 2	12186.4
										rep 3	13592.7
									NFIA	rep 1	33835.3
										rep 2	46967.6
										rep 3	93798.3
									NFIA Δpro#3	rep 1	3633.25
										rep 2	4120.23
										rep 3	3215.32

## Sheet: Figure 3
Figure 3C						Figure 3D
			Myod1	Myog					Pparg	Fabp4
day 0	ctrl	rep 1	0.964278	0.865376		day 0	ctrl	rep 1	0.935068	0.851877
		rep 2	1.01886	0.99913				rep 2	1.10013	1.53361
		rep 3	1.01686	1.13549				rep 3	0.9648	0.614514
	3xFLAG-NFIA	rep 1	0.418185	0.0112835			3xFLAG-NFIA	rep 1	4.36167	153.641
		rep 2	0.271294	0.0191368				rep 2	4.96041	135.914
		rep 3	0.347989	0.0170464				rep 3	5.2575	166.926
	3xFLAG-Δpro#3	rep 1	0.486347	0.0675967			3xFLAG-Δpro#3	rep 1	2.65176	7.2256
		rep 2	0.338384	0.0577759				rep 2	2.6796	5.83083
		rep 3	0.503714	0.0698748				rep 3	2.69029	7.23673
						day 7	ctrl	rep 1	2.77649	1976.71
								rep 2	2.26823	2157.96
								rep 3	2.99424	2164.91
							3xFLAG-NFIA	rep 1	23.2393	182711
								rep 2	22.4203	230998
								rep 3	23.7916	208214
							3xFLAG-Δpro#3	rep 1	4.18533	22214.8
								rep 2	3.39188	4047.07
								rep 3	3.27235	5088.15
Figure 3G						Figure 3H
			Myod1	Myog					Pparg	Fabp4
day 0	ctrl	rep 1	0.986413	0.714002		day 0	ctrl	rep 1	0.930618	0.709268
		rep 2	1.04832	1.02456				rep 2	1.16607	1.20686
		rep 3	0.965272	1.26144				rep 3	0.903312	1.08387
	3xFLAG-NFIA	rep 1	0.50899	0.0407325			3xFLAG-NFIA	rep 1	3.67132	38.7731
		rep 2	0.466536	0.0328125				rep 2	3.24164	34.0788
		rep 3	0.542713	0.0518819				rep 3	3.7139	41.9726
	3xFLAG-ΔTAD	rep 1	1.21269	0.908641			3xFLAG-ΔTAD	rep 1	1.57689	0.445444
		rep 2	1.00443	0.960168				rep 2	1.75554	0.45815
		rep 3	1.14235	1.43012				rep 3	1.79939	0.440779
						day 7	ctrl	rep 1	0.53714	3.68078
								rep 2	0.698922	4.5654
								rep 3	0.525987	2.10178
							3xFLAG-NFIA	rep 1	4.16059	11253.6
								rep 2	5.28772	15799.3
								rep 3	5.37967	16649.2
							3xFLAG-ΔTAD	rep 1	1.96542	0.362104
								rep 2	2.18958	0.534429
								rep 3	1.73895	0.454716

## Sheet: Figure 4
Figure 4H						Figure 4I						Figure 4J
			Pparg	Fabp4					Ppargc1a	Ucp1					Myog
day 0	ctrl	rep 1	0.408607	0.00246212		day 0	ctrl	rep 1	0.237269	3		day 0	ctrl	rep 1	0.131423
		rep 2	0.377212	0.00178741				rep 2	0.413396	0				rep 2	0.12196
		rep 3	0.352011	0.000373001				rep 3	0.291156	0				rep 3	0.126564
	NFIA	rep 1	2.17319	0.0736829			NFIA	rep 1	0.241568	0			NFIA	rep 1	0.00155021
		rep 2	2.2876	0.0786981				rep 2	0.211904	0				rep 2	0.00138562
		rep 3	2.69578	0.0653346				rep 3	0.173972	0				rep 3	0.00168422
	Δpro#3	rep 1	1.50884	0.0488739			Δpro#3	rep 1	0.205521	0			Δpro#3	rep 1	0.0120898
		rep 2	1.4474	0.00316716				rep 2	0.228909	0				rep 2	0.0140042
		rep 3	1.51237	0.0300403				rep 3	0.244258	0				rep 3	0.0121794
day 7	ctrl	rep 1	0.982956	0.938095		day 7	ctrl	rep 1	0.877539	0		day 7	ctrl	rep 1	0.983064
		rep 2	0.894053	1.06548				rep 2	1.16223	0				rep 2	0.939463
		rep 3	1.12299	0.996421				rep 3	0.960226	0				rep 3	1.07747
	NFIA	rep 1	6.78176	74.4793			NFIA	rep 1	3.98564	0			NFIA	rep 1	0.194182
		rep 2	6.7846	80.5227				rep 2	3.94159	0				rep 2	0.12499
		rep 3	6.34556	71.4488				rep 3	3.8559	0				rep 3	0.150316
	Δpro#3	rep 1	1.43905	9.38244			Δpro#3	rep 1	0.85846	0			Δpro#3	rep 1	0.273591
		rep 2	1.32859	1.94897				rep 2	1.01326	0				rep 2	0.45818
		rep 3	1.32359	2.34579				rep 3	0.993342	0				rep 3	0.417655
day 7 fsk	ctrl	rep 1	0.780365	0.767457		day 7 fsk	ctrl	rep 1	1.90873	0		day 7 fsk	ctrl	rep 1	0.915494
		rep 2	0.813738	0.858241				rep 2	2.08281	0				rep 2	0.931501
		rep 3	0.836331	0.669924				rep 3	1.64902	0				rep 3	0.914364
	NFIA	rep 1	5.97409	71.9243			NFIA	rep 1	11.1418	121.235			NFIA	rep 1	0.145839
		rep 2	5.6228	67.7804				rep 2	13.4391	142.365				rep 2	0.12711
		rep 3	6.02475	71.4173				rep 3	14.3652	116.956				rep 3	0.111752
	Δpro#3	rep 1	1.04146	2.55629			Δpro#3	rep 1	1.40767	52.9145			Δpro#3	rep 1	0.386157
		rep 2	1.16438	0.685752				rep 2	0.911027	46.4984				rep 2	0.48128
		rep 3	0.959765	0.911006				rep 3	1.00829	22.4153				rep 3	0.450872

## Sheet: Figure 6
Figure 6B
		41kb	58kb	71kb	21kb	55kb	77kb
ctrl	rep 1	18.3157	8.47597	2.97139	0.581628	0.0594359	0.0376433
	rep 2	15.7696	7.19029	2.78191	0.380289	0.0222626	0.0561587
	rep 3	17.2523	7.02434	2.34554	0.481413	0.0250864	0.0493636
3xFLAG-NFIA	rep 1	14.1022	8.52524	15.2394	4.08356	4.99556	5.49292
	rep 2	17.0086	8.16153	16.6188	4.51527	4.50792	6.61394
	rep 3	14.5769	9.53837	16.3674	3.71247	4.15699	6.89882
3xFLAG-Δpro#3	rep 1	15.7068	9.44929	12.5145	1.67537	0.785057	0.552494
	rep 2	23.0878	10.8196	12.589	2.04636	0.694301	0.446601
	rep 3	19.1111	12.7172	9.87574	1.23836	0.61199	0.253897
Figure 6C
		41kb	58kb	71kb	21kb	55kb	77kb
ctrl	rep 1	0	0	0	0.00279088	0.0112035	0
	rep 2	0	0	0	0	0.00484702	0
3xFLAG-NFIA	rep 1	0.422172	0.364681	0.453068	0.402464	0.579086	0.778259
	rep 2	0.696418	0.544379	0.774045	0.123948	0.950548	0.949167
3xFLAG-Δpro#3	rep 1	0.519011	0.698056	0.442422	0.0731393	0.145189	0
	rep 2	0.547893	0.706818	0.368618	0.159189	0.244126	0.307165
Figure 6E
		Pparg2	Fabp4
empty	rep 1	0.824593	0.798828
	rep 2	1.15275	1.15722
	rep 3	1.02266	1.04395
promoter	rep 1	0.218278	0.00676329
	rep 2	0.341548	0.0075838
	rep 3	0.387026	0.00989216
71kb enhancer	rep 1	1.18592	1.34147
	rep 2	1.25617	1.27895
	rep 3	0.686282	0.856311
77kb enhancer	rep 1	0.236256	0.0105697
	rep 2	0.22763	0.00625579
	rep 3	0.247622	0.0102126

## Sheet: Figure 7
Figure 7B					Figure 7C					Figure 7D						Figure 7F
		Ins1 -0.4kb	Myod1 -26kb				Ins1 -0.4kb	Myod1 -26kb				Ins1 -0.4kb	Myod1 -26kb						DRReRNA	Myod1
ctrl	rep 1	0	0		ctrl	rep 1	0.00393642	0.0230211		ctrl	rep 1	0.0326639	0.79865			day 0	ctrl	rep 1	0.211661	0.558406
	rep 2	0.0635046	0.0495401			rep 2	0.00621051	0.0326072			rep 2	0.0317379	0.863417					rep 2	0.122927	0.625873
3xFLAG-NFIA	rep 1	0.0376455	0.127186		3xFLAG-NFIA	rep 1	0.00207181	0.00811742		3xFLAG-NFIA	rep 1	0	0.0360828					rep 3	0.0320658	0.608979
	rep 2	0	0.241082			rep 2	0.01001	0.00887569			rep 2	0.051245	0.145202				NFIA	rep 1	0	0.238719
3xFLAG-Δpro#3	rep 1	0.000691262	0.205665		3xFLAG-Δpro#3	rep 1	0.0058632	0.0106176		3xFLAG-Δpro#3	rep 1	0	0.26467					rep 2	0	0.249772
	rep 2	0	0.216269			rep 2	0.00240123	0.0165982			rep 2	0.0337344	0.62808					rep 3	0	0.240866
																	Δpro#3	rep 1	0	0.586443
Figure 7E		Ins1 -0.4kb	Myod1 -26kb															rep 2	0.0680679	0.547126
ctrl	rep 1	0.596762	4.49969															rep 3	0	0.576669
	rep 2	0.572633	3.64833													day 7	ctrl	rep 1	0.714162	0.974596
	rep 3	0.491447	3.2843															rep 2	1.14371	0.918105
3xFLAG-NFIA	rep 1	0.517568	0.445832															rep 3	1.14213	1.1073
	rep 2	0.664723	0.330858														NFIA	rep 1	0.262398	0.402951
	rep 3	0.646831	0.452414															rep 2	0.0812524	0.249789
3xFLAG-Δpro#3	rep 1	0.572188	1.65299															rep 3	0.0732642	0.354304
	rep 2	0.63695	1.57463														Δpro#3	rep 1	0.0739914	0.462756
	rep 3	0.72732	1.45149															rep 2	0.228837	0.686701
																		rep 3	0.378085	0.549522
																day 7 fsk	ctrl	rep 1	0.990403	1.05797
																		rep 2	0.945903	1.08596
																		rep 3	1.25056	1.06041
																	NFIA	rep 1	0.285121	0.318464
																		rep 2	0.143491	0.291134
																		rep 3	0.0550113	0.229205
																	Δpro#3	rep 1	0.113131	0.646752
																		rep 2	0.29824	0.747412
																		rep 3	0.0988429	0.86023

## Sheet: S2 Figure
S2 Figure A					S2 Figure D					S2 Figure F						S2 Figure G
			Nfia					Nfia					Pparg	Fabp4					Ppara
day 7	ctrl	rep 1	1.10498		day 0	ctrl	rep 1	1.06493		day 0	ctrl	rep 1	1.00752	1.47036		day 0	ctrl	rep 1	0.995881
		rep 2	0.748773				rep 2	1.09253				rep 2	1.02056	0.788867				rep 2	0.930545
		rep 3	1.19286				rep 3	0.842541				rep 3	0.971916	0.740769				rep 3	1.07357
	Cre	rep 1	0.186837			Cre	rep 1	0.0823338			Cre	rep 1	0.90447	1.40694			Cre	rep 1	0.91705
		rep 2	0.114475				rep 2	0.0542284				rep 2	1.08243	1.07809				rep 2	1.02154
		rep 3	0.0350197				rep 3	0.0520335				rep 3	0.930383	1.23608				rep 3	1.06636
					day 7	ctrl	rep 1	2.44629		day 7	ctrl	rep 1	22.336	6032.83		day 7	ctrl	rep 1	5.58788
							rep 2	2.90808				rep 2	29.5134	8441.51				rep 2	7.92526
							rep 3	2.44158				rep 3	27.2759	6602.94				rep 3	7.07095
						Cre	rep 1	0.0753527			Cre	rep 1	9.79892	1783.17			Cre	rep 1	1.84519
							rep 2	0.08963				rep 2	11.3635	1913.88				rep 2	1.6364
							rep 3	0.0579382				rep 3	5.85825	902.626				rep 3	1.23035
S2 Figure H						S2 Figure I
			Ppargc1a	Ucp1					Cre	Nfia	Fabp4
day 0	ctrl	rep 1	0.962632	3		day 0	ctrl	rep 1	0.842368	1.21132	0.88621
		rep 2	0.73969	0				rep 2	0.910949	0.886089	0.950219
		rep 3	1.29768	0				rep 3	1.24668	0.902593	1.16357
	Cre	rep 1	0.635544	0			Cre	rep 1	8972.61	1.03646	0.90715
		rep 2	0.438324	1.03722				rep 2	8399.68	0.519301	1.01051
		rep 3	0.272359	2.23494				rep 3	9494.23	1.00745	1.05485
day 7	ctrl	rep 1	86.3888	889.524		day 7	ctrl	rep 1	0.971946	3.30023	5507.77
		rep 2	110.947	802.088				rep 2	1.08269	2.78482	7839.7
		rep 3	149.378	1008.07				rep 3	1.1302	2.3381	6994.62
	Cre	rep 1	31.1798	51.4651			Cre	rep 1	8957.87	2.64501	8360.68
		rep 2	55.5351	47.4701				rep 2	6745.28	2.47355	6295.59
		rep 3	19.9512	19.2689				rep 3	5543.44	2.08701	5173.88
day 7 fsk	ctrl	rep 1	756.453	221185
		rep 2	814.368	269242
		rep 3	849.047	292658
	Cre	rep 1	270.066	27415.3
		rep 2	297.449	51403
		rep 3	295.253	53831.4
															rep 3	7744.99
														NFIA Δpro#3	rep 1	182.456
															rep 2	277.692
															rep 3	137.617

## Sheet: S3 Figure
S3 Figure A						S3 Figure B								S3 Figure C							S3 Figure D
				Nfia						Nfib	Nfic	Nfix						Ppara	Ppargc1a						Myog	Myl9
day 0	ctrl	ctrl	rep 1	0.981271		day 0	ctrl	ctrl	rep 1	0.973369	1.04381	0.999823		day 0	ctrl	ctrl	rep 1	0.949196	1.23152		day 0	ctrl	ctrl	rep 1	1.00853	1.11736
			rep 2	0.931741					rep 2	1.07652	1.09788	1.03196					rep 2	1.13243	0					rep 2	1.38266	0.946979
			rep 3	1.08699					rep 3	0.950112	0.858309	0.968216					rep 3	0.91837	1.76848					rep 3	0.608816	0.935664
	Cre	ctrl	rep 1	0.0271471			Cre	ctrl	rep 1	0.758997	0.961835	1.09233			Cre	ctrl	rep 1	0.887649	3.02262			Cre	ctrl	rep 1	0.567162	0.927496
			rep 2	0.0322099					rep 2	0.809978	1.33216	1.00828					rep 2	0.929193	2.72886					rep 2	0.767596	1.08601
			rep 3	0.0256174					rep 3	0.662061	0.885045	0.859298					rep 3	0.737266	1.04788					rep 3	1.76218	0.855474
		NFIA	rep 1	4.97386				NFIA	rep 1	0.260831	0.639241	0.458069				NFIA	rep 1	0.329481	4.49477				NFIA	rep 1	0.550179	0.303477
			rep 2	5.7366					rep 2	0.335755	0.670865	0.558283					rep 2	0.347013	2.91898					rep 2	0.189303	0.336685
			rep 3	5.89197					rep 3	0.348403	0.657203	0.587642					rep 3	0.376263	1.92323					rep 3	0.335441	0.35569
		NFIA Δpro#3	rep 1	4.79345				NFIA Δpro#3	rep 1	0.37291	0.792136	0.528041				NFIA Δpro#3	rep 1	0.383091	1.20164				NFIA Δpro#3	rep 1	0.339415	0.411631
			rep 2	4.82693					rep 2	0.349189	0.610099	0.61487					rep 2	0.414437	1.3084					rep 2	0.301114	0.321297
			rep 3	4.7672					rep 3	0.391134	0.642139	0.64276					rep 3	0.448958	0.67487					rep 3	0.261487	0.341676
														day 7	ctrl	ctrl	rep 1	5.74044	346.82
																	rep 2	9.29985	380.457
																	rep 3	6.62971	269.042
															Cre	ctrl	rep 1	1.72566	60.1759
																	rep 2	1.67399	70.3208
																	rep 3	1.28029	62.8229
																NFIA	rep 1	11.8215	1272.56
																	rep 2	9.65876	1356.08
																	rep 3	13.391	1255.4
																NFIA Δpro#3	rep 1	0.925829	10.7869
																	rep 2	0.976378	19.905
																	rep 3	1.36789	22.0743
														day 7 fsk	ctrl	ctrl	rep 1		974.937
																	rep 2		1560.23
																	rep 3		2158.57
															Cre	ctrl	rep 1		413.299
																	rep 2		459.084
																	rep 3		508.913
																NFIA	rep 1		4565.4
																	rep 2		5393.08
																	rep 3		7744.99
																NFIA Δpro#3	rep 1		182.456
																	rep 2		277.692
																	rep 3		137.617
Figure S3F								Figure S3G
			All variants	uc008ttt.2	uc008tts.2, uc008ttu.2, uc008tty.2	uc008ttx.1					uc008tts.2	uc008ttu.2	uc008ttv.2	uc008ttw.2	uc008tty.2
Brown adipocytes	day0	rep 1	1.69803e+10	1.58655e+08	1.70876e+10	4.00712e+08		Brown adipocytes	day 0	rep 1	0.14	1.62	0	0.28	0
		rep 2	1.85766e+10	2.57602e+08	1.92365e+10	5.29661e+08				rep 2	0.27	1.62	0	0.19	0
		rep 3	1.71642e+10	2.11622e+08	1.86557e+10	6.39801e+08				rep 3	0	1.6	0.09	0.13	0
	day6	rep 1	1.32135e+11	2.12504e+09	1.22967e+11	4.65447e+09			day 6	rep 1	0.5	6.4	0	1.28	0
		rep 2	1.178e+11	2.00385e+09	9.22424e+10	4.03306e+09				rep 2	0.52	6.57	0	1.64	0
		rep 3	1.43251e+11	2.83393e+09	1.4221e+11	6.47484e+09				rep 3	0.66	6.47	0	1.33	0
	day 6 fsk	rep 1	1.19826e+11	2.63772e+09	9.80084e+10	5.34869e+09			day 6 fsk	rep 1	0.15	7.07	0	1.13	0
		rep 2	1.14138e+11	2.6829e+09	7.59969e+10	4.69348e+09				rep 2	0.33	6.87	0	1.17	0
		rep 3	1.27655e+11	2.34088e+09	1.10536e+11	4.37463e+09				rep 3	0	7.53	0	0.96	0

## Sheet: S5 Figure
S5 Figure A								S5 Figure B					S5 Figure C
			Nfia	Nfib	Nfic	Nfix					Cidea					Myl4	Myh8
day 7	ctrl	rep 1	0.0884983	4.56768	61.6096	18.1951		day 0	ctrl	rep 1	0.206827		day 0	ctrl	rep 1	0.0247014	0.00272669
		rep 2	0.252645	4.89977	59.1283	17.1962				rep 2	0				rep 2	0.0206821	0.00254148
		rep 3	0.088457	4.40295	60.9492	18.3537				rep 3	0				rep 3	0.0239304	0.00310245
	NFIA	rep 1	457.252	6.50337	51.8354	55.4143			NFIA	rep 1	0.191431			NFIA	rep 1	0.000797802	3.52969e-05
		rep 2	527.868	6.38284	42.8935	53.8443				rep 2	0				rep 2	0.00118077	8.96284e-05
		rep 3	459.588	6.31901	46.7289	50.9037				rep 3	0.866579				rep 3	0.00108346	0.000119837
	Δpro#3	rep 1	480.49	3.0617	33.8215	18.9984			Δpro#3	rep 1	0			Δpro#3	rep 1	0.00245321	0.000784529
		rep 2	383.235	3.32404	41.2817	18.8542				rep 2	0.19954				rep 2	0.00178199	0.000515086
		rep 3	374.247	3.3673	35.4186	15.5865				rep 3	0				rep 3	0.00211839	0.000506004
								day 7	ctrl	rep 1	1.28834		day 7	ctrl	rep 1	0.946747	0.941553
										rep 2	0.874635				rep 2	0.955813	0.970272
										rep 3	0.837028				rep 3	1.09744	1.08817
									NFIA	rep 1	142.048			NFIA	rep 1	0.0960501	0.0831126
										rep 2	177.928				rep 2	0.0697421	0.0572255
										rep 3	145.615				rep 3	0.076465	0.0609452
									Δpro#3	rep 1	0.867616			Δpro#3	rep 1	0.673167	0.779156
										rep 2	0.22361				rep 2	0.728699	0.676421
										rep 3	0				rep 3	0.638657	0.637556
								day 7 fsk	ctrl	rep 1	1.56334		day 7 fsk	ctrl	rep 1	1.00836	0.724816
										rep 2	0.792255				rep 2	0.960658	0.835913
										rep 3	0.771785				rep 3	0.913704	0.700744
									NFIA	rep 1	153.792			NFIA	rep 1	0.0666016	0.0395761
										rep 2	127.314				rep 2	0.0681851	0.0516545
										rep 3	146.105				rep 3	0.0536127	0.0447505
									Δpro#3	rep 1	0.33164			Δpro#3	rep 1	0.572044	0.574588
										rep 2	0.582856				rep 2	0.628995	0.395621
										rep 3	0.386341				rep 3	0.523995	0.371188

## Sheet: S7 Figure
S7 Figure B							S7 Figure C
			Pparg2	Pparg1	Fabp4				Pparg2	Fabp4
empty	ctrl	rep 1	1.30006	1.09647	0.832174		empty	rep 1	0.89258	1.03514
		rep 2	0.713422	0.945336	0.850928			rep 2	1.26896	1.04638
		rep 3	0.986514	0.958199	1.3169			rep 3	0.838463	0.918483
	NFIA	rep 1	5.40847	2.12864	997.792		promoter	rep 1	0.0226007	0.0098783
		rep 2	3.20531	1.50339	814.339			rep 2	0.015756	0.00914077
		rep 3	3.84763	1.11522	731.811			rep 3	0.0180649	0.00808822
	Δpro#3	rep 1	0.765409	1.06699	10.8771		71kb enhancer	rep 1	0.594151	0.911066
		rep 2	0.976019	1.27708	11.1629			rep 2	0.668869	1.15345
		rep 3	1.0455	1.06013	9.67095			rep 3	0.83469	0.902684
Pparg2 promoter	ctrl	rep 1	1.16064	0.681349	5.84226		77kb enhancer	rep 1	0.0572888	0.0098783
		rep 2	1.19772	0.835256	6.15622			rep 2	0.029661	0.00914077
		rep 3	0.928398	0.80597	6.27936			rep 3	0.0286296	0.00808822
	NFIA	rep 1	1.70483	1.2584	88.0022
		rep 2	2.58249	2.08991	97.9018
		rep 3	2.54415	1.91829	117.769
	Δpro#3	rep 1	0.989081	0.995543	1.23619
		rep 2	0.817251	0.654806	0.696176
		rep 3	0.688867	0.727065	0.913871

[truncated: 4 more sheets: S8 Figure, S9 Figure, S10 Figure, S11 Figure]
